# Supplementary material for: TiGeS3
Source: Acta Crystallogr Sect E Struct Rep Online. 2012 Sep 1;68(Pt 10):i72. doi: 10.1107/S1600536812037087 (PMC3470119; doi:10.1107/S1600536812037087)
Supplement: Supplementary file 1 [file e-68-00i72-sup1.cif]

##############################################################################
#                                                                            #
# This CIF contains the data in a paper accepted for publication in          #
# Acta Crystallographica Section E. It conforms to the requirements of       #
# Notes for Authors for Acta Crystallographica Section E, and has been       #
# peer reviewed under the auspices of the IUCr Commission on Journals.       #
#                                                                            #
# Full details of the Crystallographic Information File format               #
# are given in the paper "The Crystallographic Information File (CIF):       #
# a New Standard Archive File for Crystallography" by S. R. Hall, F. H.      #
# Allen and I. D. Brown [Acta Cryst. (1991), A47, 655-685].                  #
#                                                                            #
# The current version of the core CIF dictionary is obtainable from          #
# ftp://ftp.iucr.org/pub/cif_core.dic.                                       #
#                                                                            #
# Software is freely available for graphical display of the structure(s)     #
# in this CIF. For information consult the CIF software page                 #
# http://www.iucr.org/resources/cif/software.                                #
#                                                                            #
# This file may be used for bona fide research purposes within the           #
# scientific community so long as proper attribution is given to the journal # 
# article from which it was obtained.                                        #
#                                                                            #
##############################################################################
data_global
_audit_creation_method     'WinGX routine CIF_UPDATE'
_journal_date_recd_electronic     2012-08-09
_journal_date_accepted     2012-08-28
_journal_name_full     'Acta Crystallographica, Section E'
_journal_year     2012
_journal_volume     68
_journal_issue     10
_journal_page_first     i72
_journal_page_last     i72
_journal_paper_category     QI
_journal_paper_doi     10.1107/S1600536812037087
_journal_coeditor_code     RU2041
_publ_contact_author_name     'Professor Hoseop Yun'
_publ_contact_author_address
;
Division of Energy Systems Research and Department of Chemistry
Ajou University
Suwon 443-749
Republic of Korea
;
_publ_contact_author_email     hsyun@ajou.ac.kr
_publ_contact_author_fax     '82-31-219-1615'
_publ_contact_author_phone     '82-31-219-2605'
_publ_section_title
;
TiGeS~3~
;
loop_
    _publ_author_name
    _publ_author_footnote
    _publ_author_address
    'Pilsoo Kim' .
;
Division of Energy Systems Research and Department of Chemistry
Ajou University
Suwon 443-749
Republic of Korea
;
    'Yun, Hoseop' .
;
Division of Energy Systems Research and Department of Chemistry
Ajou University
Suwon 443-749
Republic of Korea
;
data_I
_chemical_name_systematic
;
Titanium(II) thiogermanate(IV)
;
_chemical_formula_sum     'Ge S3 Ti'
_chemical_formula_iupac     'Ti Ge S3'
_chemical_formula_weight     216.68
_symmetry_cell_setting     orthorhombic
_symmetry_space_group_name_H-M     'P n m a'
_symmetry_space_group_name_hall     '-P 2ac 2n'
loop_
    _symmetry_equiv_pos_as_xyz
    'x, y, z'
    '-x+1/2, -y, z+1/2'
    'x+1/2, -y+1/2, -z+1/2'
    '-x, y+1/2, -z'
    '-x, -y, -z'
    'x-1/2, y, -z-1/2'
    '-x-1/2, y-1/2, z-1/2'
    'x, -y-1/2, z'
_cell_length_a     8.9263(8)
_cell_length_b     3.4673(3)
_cell_length_c     13.2596(15)
_cell_angle_alpha     90
_cell_angle_beta     90
_cell_angle_gamma     90
_cell_volume     410.39(7)
_cell_formula_units_Z     4
_cell_measurement_reflns_used     3487
_cell_measurement_theta_min     3.07
_cell_measurement_theta_max     27.41
_cell_measurement_temperature     290.0(10)
_cell_special_details     ?
_exptl_crystal_description     needle
_exptl_crystal_colour     black
_exptl_crystal_size_max     0.600
_exptl_crystal_size_mid     0.080
_exptl_crystal_size_min     0.060
_exptl_crystal_density_diffrn     3.507
_exptl_crystal_density_method     'not measured'
_exptl_crystal_F_000     408
_exptl_absorpt_coefficient_mu     10.562
_exptl_absorpt_correction_type     multi-scan
_exptl_absorpt_process_details     '(ABSCOR; Higashi, 1995)'
_exptl_absorpt_correction_T_min     0.6743
_exptl_absorpt_correction_T_max     1.000
_diffrn_ambient_temperature     290.0(10)
_diffrn_radiation_type     MoK\a
_diffrn_radiation_wavelength     0.71073
_diffrn_radiation_monochromator     graphite
_diffrn_measurement_device_type     'Rigaku R-AXIS RAPID'
_diffrn_measurement_method     \w
_diffrn_reflns_number     3802
_diffrn_reflns_av_R_equivalents     0.0312
_diffrn_reflns_theta_min     3.07
_diffrn_reflns_theta_max     27.43
_diffrn_reflns_theta_full     27.43
_diffrn_measured_fraction_theta_max     0.998
_diffrn_measured_fraction_theta_full     0.998
_diffrn_reflns_limit_h_min     -11
_diffrn_reflns_limit_h_max     11
_diffrn_reflns_limit_k_min     -4
_diffrn_reflns_limit_k_max     4
_diffrn_reflns_limit_l_min     -17
_diffrn_reflns_limit_l_max     17
_refine_special_details
;
Refinement of <i>F</i>^2^ against ALL reflections. The weighted <i>R</i>-factor
<i>wR</i> and goodness of fit <i>S</i> are based on <i>F</i>^2^, conventional
<i>R</i>-factors <i>R</i> are based on <i>F</i>, with <i>F</i> set to zero for
negative <i>F</i>^2^. The threshold expression of <i>F</i>^2^ >
\s(<i>F</i>^2^) is used only for calculating <i>R</i>-factors(gt) <i>etc</i>.
and is not relevant to the choice of reflections for refinement.
<i>R</i>-factors based on <i>F</i>^2^ are statistically about twice as large
as those based on <i>F</i>, and <i>R</i>- factors based on ALL data will be
even larger.
;
_reflns_number_total     550
_reflns_number_gt     525
_reflns_threshold_expression     I>2sigma(I)
_refine_ls_structure_factor_coef     Fsqd
_refine_ls_matrix_type     full
_refine_ls_R_factor_all     0.0332
_refine_ls_R_factor_gt     0.0322
_refine_ls_wR_factor_ref     0.0762
_refine_ls_goodness_of_fit_ref     1.163
_refine_ls_restrained_S_all     1.163
_refine_ls_number_reflns     550
_refine_ls_number_parameters     32
_refine_ls_number_restraints     0
_refine_ls_hydrogen_treatment     undef
_refine_ls_weighting_scheme     calc
_refine_ls_weighting_details
         'calc w=1/[\s^2^(Fo^2^)+(0.0422P)^2^+0.8850P] where P=(Fo^2^+2Fc^2^)/3'
_atom_sites_solution_primary     direct
_atom_sites_solution_secondary     difmap
_refine_ls_shift/su_max     0
_refine_ls_shift/su_mean     0
_refine_diff_density_max     1.69
_refine_diff_density_min     -1.442
_refine_ls_extinction_method     'SHELXL97 (Sheldrick, 2008)'
_refine_ls_extinction_coef     0.049(3)
loop_
    _atom_type_symbol
    _atom_type_description
    _atom_type_scat_dispersion_real
    _atom_type_scat_dispersion_imag
    _atom_type_scat_source
    Ti Ti 0.278 0.446 'International Tables Vol C Tables 4.2.6.8 and 6.1.1.4'
    Ge Ge 0.155 1.8 'International Tables Vol C Tables 4.2.6.8 and 6.1.1.4'
    S S 0.125 0.123 'International Tables Vol C Tables 4.2.6.8 and 6.1.1.4'
_computing_data_collection     'RAPID-AUTO (Rigaku, 2006)'
_computing_cell_refinement     'RAPID-AUTO (Rigaku, 2006)'
_computing_data_reduction     'RAPID-AUTO (Rigaku, 2006)'
_computing_structure_solution     'SHELXS97 (Sheldrick, 2008)'
_computing_structure_refinement     'SHELXL97 (Sheldrick, 2008)'
_computing_molecular_graphics     'DIAMOND (Brandenburg, 1999)'
_computing_publication_material     'WinGX (Farrugia, 1999)'
loop_
    _atom_site_type_symbol
    _atom_site_label
    _atom_site_fract_x
    _atom_site_fract_y
    _atom_site_fract_z
    _atom_site_U_iso_or_equiv
    _atom_site_adp_type
    _atom_site_calc_flag
    _atom_site_refinement_flags
    _atom_site_occupancy
    _atom_site_disorder_assembly
    _atom_site_disorder_group
    Ti Ti 0.34548(8) -0.25 0.04861(5) 0.0133(3) Uani d S 1 . .
    Ge Ge 0.06572(5) 0.25 0.16292(4) 0.0227(2) Uani d S 1 . .
    S S1 0.51690(10) 0.25 0.10897(7) 0.0102(3) Uani d S 1 . .
    S S2 0.23401(12) -0.25 0.21536(7) 0.0146(3) Uani d S 1 . .
    S S3 0.17500(11) 0.25 -0.00866(8) 0.0125(3) Uani d S 1 . .
loop_
    _atom_site_aniso_label
    _atom_site_aniso_U_11
    _atom_site_aniso_U_22
    _atom_site_aniso_U_33
    _atom_site_aniso_U_12
    _atom_site_aniso_U_13
    _atom_site_aniso_U_23
    Ti 0.0111(4) 0.0142(4) 0.0145(4) 0 0.0012(3) 0
    Ge 0.0145(3) 0.0144(3) 0.0393(4) 0 0.00642(19) 0
    S1 0.0083(5) 0.0108(5) 0.0116(5) 0 -0.0002(3) 0
    S2 0.0167(5) 0.0124(5) 0.0148(5) 0 0.0045(4) 0
    S3 0.0089(5) 0.0111(5) 0.0174(5) 0 -0.0021(3) 0
_geom_special_details
;
All e.s.d.'s (except the e.s.d. in the dihedral angle between two l.s. planes)
are estimated using the full covariance matrix. The cell e.s.d.'s are taken
into account individually in the estimation of e.s.d.'s in distances, angles
and torsion angles; correlations between e.s.d.'s in cell parameters are only
used when they are defined by crystal symmetry. An approximate (isotropic)
treatment of cell e.s.d.'s is used for estimating e.s.d.'s involving l.s.
planes.
;
loop_
    _geom_bond_atom_site_label_1
    _geom_bond_atom_site_label_2
    _geom_bond_site_symmetry_2
    _geom_bond_distance
    _geom_bond_publ_flag
    Ti S1 5_655 2.4238(12) y
    Ti S2 . 2.4246(12) y
    Ti S3 1_545 2.4286(8) y
    Ti S3 . 2.4286(8) y
    Ti S1 . 2.4469(8) y
    Ti S1 1_545 2.4469(8) y
    Ge S2 1_565 2.3970(8) y
    Ge S2 . 2.3970(8) y
    Ge S3 . 2.4754(11) y
    Ge S1 6_556 3.0558(11) y
    Ge S3 5 3.4360(10) y
    Ge S3 5_565 3.4360(10) y
    S1 Ti 5_655 2.4238(12) ?
    S1 Ti 1_565 2.4469(8) ?
    S2 Ge 1_545 2.3970(8) ?
    S3 Ti 1_565 2.4286(8) ?
loop_
    _geom_angle_atom_site_label_1
    _geom_angle_atom_site_label_2
    _geom_angle_atom_site_label_3
    _geom_angle_site_symmetry_1
    _geom_angle_site_symmetry_3
    _geom_angle
    _geom_angle_publ_flag
    S1 Ti S2 5_655 . 173.78(5) ?
    S1 Ti S3 5_655 1_545 92.75(4) ?
    S2 Ti S3 . 1_545 91.60(4) ?
    S1 Ti S3 5_655 . 92.75(4) ?
    S2 Ti S3 . . 91.60(4) ?
    S3 Ti S3 1_545 . 91.10(4) ?
    S1 Ti S1 5_655 . 88.00(3) ?
    S2 Ti S1 . . 87.61(3) ?
    S3 Ti S1 1_545 . 179.11(4) ?
    S3 Ti S1 . . 89.33(2) ?
    S1 Ti S1 5_655 1_545 88.00(3) ?
    S2 Ti S1 . 1_545 87.61(3) ?
    S3 Ti S1 1_545 1_545 89.33(2) ?
    S3 Ti S1 . 1_545 179.11(4) ?
    S1 Ti S1 . 1_545 90.22(4) ?
    S2 Ge S2 1_565 . 92.65(4) ?
    S2 Ge S3 1_565 . 91.13(3) ?
    S2 Ge S3 . . 91.13(3) ?
    Ti S1 Ti 5_655 . 92.00(3) ?
    Ti S1 Ti 5_655 1_565 92.00(3) ?
    Ti S1 Ti . 1_565 90.22(4) ?
    Ge S2 Ge 1_545 . 92.65(4) ?
    Ge S2 Ti 1_545 . 89.58(3) ?
    Ge S2 Ti . . 89.58(3) ?
    Ti S3 Ti 1_565 . 91.10(4) ?
    Ti S3 Ge 1_565 . 87.68(3) ?
    Ti S3 Ge . . 87.68(3) ?
