# Supplementary material for: TiGeS3
Source: Acta Crystallogr Sect E Struct Rep Online. 2012 Sep 1;68(Pt 10):i72. doi: 10.1107/S1600536812037087 (PMC3470119; doi:10.1107/S1600536812037087)
Supplement: Supplementary file 2 [file e-68-00i72-Isup2.hkl]

#
# h,k,l, Fc-squared, Fo-squared, sigma(Fo-squared) and status flag
#
data_I
_shelx_title '  S-17  PS Kim'
_shelx_refln_list_code          4
_shelx_F_calc_maximum      237.03
_exptl_crystal_F_000       407.90
_reflns_d_resolution_high  0.7714
 
loop_
 _symmetry_equiv_pos_as_xyz
 'x, y, z'
 '-x+1/2, -y, z+1/2'
 'x+1/2, -y+1/2, -z+1/2'
 '-x, y+1/2, -z'
 '-x, -y, -z'
 'x-1/2, y, -z-1/2'
 '-x-1/2, y-1/2, z-1/2'
 'x, -y-1/2, z'
 
_cell_length_a     8.9263
_cell_length_b     3.4673
_cell_length_c    13.2596
_cell_angle_alpha  90.000
_cell_angle_beta   90.000
_cell_angle_gamma  90.000
 
_shelx_F_squared_multiplier     1.000
 
loop_
 _refln_index_h
 _refln_index_k
 _refln_index_l
 _refln_F_squared_calc
 _refln_F_squared_meas
 _refln_F_squared_sigma
 _refln_observed_status
   2   0   0      352.68      312.58      6.63 o
   4   0   0       97.06      129.97      4.73 o
   6   0   0      203.59      209.12      6.90 o
   8   0   0     1665.27     1810.80     48.19 o
  10   0   0     2233.18     2105.84     88.08 o
   2   1   0    29935.49    30506.88    642.78 o
   4   1   0     1950.19     2094.58     36.03 o
   6   1   0     1284.61     1196.37     16.88 o
   8   1   0     5395.88     5318.48     74.24 o
  10   1   0     3224.87     2969.68     51.82 o
   0   2   0    56184.44    38752.13   1583.13 o
   2   2   0      309.32      325.10      5.12 o
   4   2   0       71.86       74.67      5.93 o
   6   2   0      138.41      118.68      8.51 o
   8   2   0     1016.88     1037.90     17.14 o
  10   2   0     1526.54     1396.69     43.23 o
   2   3   0     8774.84     8558.70    131.79 o
   4   3   0      740.89      771.85     16.57 o
   6   3   0      554.70      509.50     25.53 o
   8   3   0     2749.73     2881.29     79.08 o
   0   4   0    14779.59    11351.91    473.28 o
   2   4   0       61.41       66.32      6.64 o
   4   4   0       63.45       67.15     10.24 o
   2   0   1     4354.28     4872.89     57.48 o
   3   0   1       19.86       53.71      5.12 o
   4   0   1     7930.87     9273.72    136.02 o
   5   0   1      483.17      452.99      7.83 o
   6   0   1     5254.02     5414.36     77.84 o
   7   0   1     6578.44     6875.76    105.28 o
   8   0   1      525.15      497.49      9.13 o
   9   0   1      769.30      746.45     16.08 o
  10   0   1        8.91       10.07      3.65 o
  11   0   1      124.15      118.26      7.75 o
   0   1   1     2643.87     2766.49     32.10 o
   1   1   1       10.48       17.05      0.97 o
   2   1   1    18843.93    20087.25    286.39 o
   3   1   1      628.20      635.21      6.15 o
   4   1   1       21.02       16.72      1.39 o
   5   1   1     1486.98     1437.37     12.72 o
   6   1   1      478.03      503.56      6.34 o
   7   1   1       62.71       57.80      2.37 o
   8   1   1     2399.69     2516.61     48.96 o
   9   1   1     3225.92     3026.19     34.43 o
  10   1   1       22.42       21.22      3.04 o
  11   1   1      295.68      288.09      6.92 o
   1   2   1        8.51       12.02      1.24 o
   2   2   1     2069.19     2069.84     17.19 o
   3   2   1        7.52        9.08      1.15 o
   4   2   1     4330.61     4545.26     50.19 o
   5   2   1      269.01      274.58      3.76 o
   6   2   1     3249.58     3205.68     62.36 o
   7   2   1     4120.17     3866.88     50.89 o
   8   2   1      337.78      328.49     13.62 o
   9   2   1      542.78      508.14     15.21 o
  10   2   1        8.77      169.20     56.31 o
   0   3   1      920.36      946.58     15.19 o
   1   3   1        1.07        1.68      1.02 o
   2   3   1     5857.94     5824.90     59.50 o
   3   3   1      220.51      216.79      3.83 o
   4   3   1       10.87        8.31      5.50 o
   5   3   1      380.14      383.02     22.96 o
   6   3   1      120.51      138.12     10.92 o
   7   3   1       36.72      184.29     55.49 o
   8   3   1     1020.22     1239.37    120.78 o
   1   4   1        2.55        2.74      1.21 o
   2   4   1      533.98      587.45     10.67 o
   3   4   1       42.37       44.71      5.57 o
   4   4   1     1118.07     1190.29     24.87 o
   5   4   1       69.93       75.13      8.46 o
   0   0   2      838.07      787.25     13.45 o
   1   0   2     8368.78     8949.81    139.65 o
   2   0   2      864.81      866.34     12.29 o
   3   0   2     3821.81     4090.66     55.04 o
   4   0   2     4534.22     4763.96     68.74 o
   5   0   2     1055.62     1114.53     14.66 o
   6   0   2    13627.09    14961.22    256.29 o
   7   0   2       22.89       33.72      3.35 o
   8   0   2       29.46       25.75      3.17 o
   9   0   2      584.78      546.43     12.96 o
  10   0   2        0.68       -0.54      2.53 o
  11   0   2     3825.86     3670.88     86.70 o
   1   1   2     3047.87     3138.22     28.06 o
   2   1   2     3521.15     3661.15     31.36 o
   3   1   2     1102.80     1169.83     10.94 o
   4   1   2    12179.48    13669.16    177.69 o
   5   1   2     4178.76     4132.73     42.12 o
   6   1   2       38.57       56.55      2.29 o
   7   1   2     2113.06     2217.69     23.97 o
   8   1   2     1264.44     1311.33     45.82 o
   9   1   2     4089.55     4039.67     50.82 o
  10   1   2       36.56       37.00      3.23 o
  11   1   2      173.05      174.21      9.32 o
   0   2   2      181.95      167.32      3.92 o
   1   2   2     3385.77     3188.08     27.91 o
   2   2   2      460.66      458.62      4.06 o
   3   2   2     2103.69     2031.05     24.26 o
   4   2   2     2327.08     2407.78     30.04 o
   5   2   2      656.44      643.77     23.89 o
   6   2   2     8484.41     8711.46    130.34 o
   7   2   2       29.28       30.40      4.29 o
   8   2   2       34.36       33.43      5.84 o
   9   2   2      397.87      378.83     14.85 o
  10   2   2        0.77       -1.06      3.38 o
   1   3   2      897.97      917.08      9.69 o
   2   3   2      984.23      980.30     10.33 o
   3   3   2      355.85      366.66      6.63 o
   4   3   2     4491.97     4679.85     62.14 o
   5   3   2     1783.96     1819.76     28.52 o
   6   3   2        4.65       11.19      4.20 o
   7   3   2      914.37      885.81     20.39 o
   8   3   2      600.48      627.35     50.06 o
   0   4   2       55.49       52.37      9.08 o
   1   4   2      811.10      871.86     11.85 o
   2   4   2       89.50       96.56      5.32 o
   3   4   2      445.53      469.22     11.10 o
   4   4   2      734.28      828.67     50.71 o
   5   4   2      152.69      162.12     13.72 o
   1   0   3     6539.42     6975.10    108.52 o
   2   0   3     2587.39     2875.64     40.55 o
   3   0   3       73.90       81.70     12.82 o
   4   0   3     4525.30     4539.45     65.12 o
   5   0   3     3617.14     3618.28     53.21 o
   6   0   3      502.98      453.67      8.85 o
   7   0   3     4096.72     4376.52     63.50 o
   8   0   3       13.15       13.44      3.25 o
   9   0   3      823.07      826.34     17.58 o
  10   0   3      171.35      178.84      9.10 o
  11   0   3     1418.47     1327.31     36.37 o
   0   1   3      590.24      633.01     10.37 o
   1   1   3       19.80       12.47      1.06 o
   2   1   3      949.48      896.60      8.36 o
   3   1   3    12546.05    14200.65    175.37 o
   4   1   3     7380.96     7876.92    100.80 o
   5   1   3     1274.30     1298.62     11.86 o
   6   1   3     1026.52      999.69     17.67 o
   7   1   3        3.82        3.28      1.34 o
   8   1   3      570.38      576.96     14.07 o
   9   1   3      350.11      339.78      7.64 o
  10   1   3      264.62      266.51      6.75 o
  11   1   3     1653.00     1576.60     37.37 o
   1   2   3     3383.83     3297.25     32.95 o
   2   2   3     1100.59     1169.93     13.10 o
   3   2   3       61.25       61.79      2.97 o
   4   2   3     2431.10     2342.76     29.44 o
   5   2   3     2217.13     2216.10     30.11 o
   6   2   3      300.27      276.52     10.56 o
   7   2   3     2675.39     2582.35     51.17 o
   8   2   3       16.13       17.01      3.99 o
   9   2   3      505.32      502.53     19.50 o
  10   2   3      127.61      133.98     10.45 o
   0   3   3      261.15      255.77      5.32 o
   1   3   3        5.43        8.30      1.30 o
   2   3   3      302.32      300.68      4.60 o
   3   3   3     4364.57     4483.18     55.00 o
   4   3   3     2894.53     3032.80     40.93 o
   5   3   3      502.71      524.26      7.95 o
   6   3   3      397.82      393.65     13.81 o
   7   3   3        2.60       -6.67      6.67 o
   8   3   3      312.80      366.47     28.60 o
   1   4   3      672.54      679.72     15.93 o
   2   4   3      273.48      314.22      7.10 o
   3   4   3       22.78       23.75      3.77 o
   4   4   3      767.96      760.31     18.40 o
   0   0   4       11.45       13.84      3.02 o
   1   0   4      807.94      782.63     11.10 o
   2   0   4    19848.53    21333.72    434.80 o
   3   0   4      988.77     1087.39     16.06 o
   4   0   4     1037.33     1066.80     15.34 o
   5   0   4    14196.70    16100.23    305.41 o
   6   0   4      999.30      930.17     15.78 o
   7   0   4       59.88       60.00      3.75 o
   8   0   4       39.12       45.43      3.97 o
   9   0   4      620.65      636.55     14.38 o
  10   0   4       99.54      111.29      7.35 o
  11   0   4       31.55       28.82      9.57 o
   1   1   4     2799.51     2757.03     28.27 o
   2   1   4        3.84       11.12      1.46 o
   3   1   4     7051.06     7359.79     80.68 o
   4   1   4     8410.90     8829.73    102.51 o
   5   1   4      889.73      880.48      9.72 o
   6   1   4     2121.63     2061.18     26.93 o
   7   1   4     2696.87     2817.84     32.83 o
   8   1   4      341.37      324.22      6.07 o
   9   1   4      346.17      353.64      6.88 o
  10   1   4      918.42      908.02     15.14 o
   0   2   4       30.96       27.67      2.43 o
   1   2   4      411.53      414.09      5.32 o
   2   2   4     9666.94     9354.54    115.35 o
   3   2   4      602.54      668.78      8.63 o
   4   2   4      592.97      612.27     12.00 o
   5   2   4     8285.93     8577.86    137.11 o
   6   2   4      576.62      527.68     10.25 o
   7   2   4       36.33       35.41      2.60 o
   8   2   4       15.95       11.05      2.48 o
   9   2   4      399.87      409.36     22.54 o
  10   2   4       81.16      119.57     23.05 o
   1   3   4     1054.99     1069.70     11.61 o
   2   3   4        2.54        2.85      0.91 o
   3   3   4     2367.20     2418.02     32.54 o
   4   3   4     3335.23     3322.55     46.96 o
   5   3   4      318.93      338.50      7.17 o
   6   3   4      920.15      886.71     18.07 o
   7   3   4     1059.71     1047.06     26.98 o
   8   3   4      163.86      160.66     12.17 o
   0   4   4        4.68        2.71      2.38 o
   1   4   4      158.74      193.68     13.58 o
   2   4   4     3022.82     3038.55     61.85 o
   3   4   4      120.77      135.80      8.84 o
   4   4   4      213.63      238.00     10.52 o
   1   0   5     9256.39     9489.25    213.95 o
   2   0   5    15081.22    15381.73    299.40 o
   3   0   5        0.35        1.31      1.58 o
   4   0   5     1345.20     1434.98     22.56 o
   5   0   5     1935.28     1942.66     25.94 o
   6   0   5      415.68      395.73      9.22 o
   7   0   5      203.60      222.91      7.01 o
   8   0   5     1608.75     1666.62     26.81 o
   9   0   5       12.83       19.03      3.55 o
  10   0   5     1576.35     1561.54     30.12 o
  11   0   5      132.00      128.05      8.57 o
   0   1   5    30578.20    24144.25    918.89 o
   1   1   5      224.46      238.23      3.80 o
   2   1   5      376.16      314.72      4.18 o
   3   1   5     3974.49     4201.80     45.77 o
   4   1   5      341.10      315.53      4.37 o
   5   1   5       22.15       17.63      1.35 o
   6   1   5       33.62       23.45      1.78 o
   7   1   5     3165.62     3265.91     35.31 o
   8   1   5     1056.78     1056.16     13.63 o
   9   1   5      176.89      191.69      5.12 o
  10   1   5     1795.02     1707.09     24.10 o
   1   2   5     4675.95     4539.60     47.76 o
   2   2   5     7765.44     7615.18     84.06 o
   3   2   5        0.30        1.03      0.49 o
   4   2   5      849.63      817.22     12.46 o
   5   2   5     1343.03     1289.49     19.89 o
   6   2   5      265.24      255.52      7.30 o
   7   2   5      115.14      119.94      5.72 o
   8   2   5     1109.56     1127.18     19.95 o
   9   2   5        7.22        9.16      3.08 o
   0   3   5    10098.26     8857.82    154.74 o
   1   3   5       87.04       95.32      2.87 o
   2   3   5      141.65      129.77      2.75 o
   3   3   5     1573.99     1709.48     25.43 o
   4   3   5       86.73      104.17     13.85 o
   5   3   5       24.12       15.44      3.20 o
   6   3   5       10.66        6.49      4.17 o
   7   3   5     1648.93     1626.39     43.87 o
   1   4   5     1486.70     1593.64     28.28 o
   2   4   5     2062.99     2112.34     36.70 o
   3   4   5        0.57       -0.83      3.27 o
   4   4   5      209.31      202.32     10.70 o
   0   0   6     5286.10     5263.62    120.10 o
   1   0   6     5203.10     5314.08     89.29 o
   2   0   6      729.12      561.05     10.46 o
   3   0   6      335.24      320.27      7.14 o
   4   0   6      984.92      907.49     16.45 o
   5   0   6       56.58       54.50      3.80 o
   6   0   6     1268.63     1220.53     19.96 o
   7   0   6        0.41        0.15      2.05 o
   8   0   6     5779.07     6068.05    109.37 o
   9   0   6     1960.64     1897.54     32.53 o
  10   0   6      195.97      204.85      8.61 o
   1   1   6     1519.02     1529.59     16.42 o
   2   1   6     4251.93     4128.94     46.85 o
   3   1   6       25.32       14.48      1.60 o
   4   1   6     1278.06     1332.69     14.58 o
   5   1   6       49.63       42.89      2.28 o
   6   1   6     1435.26     1416.38     18.90 o
   7   1   6     3679.96     3683.88     42.47 o
   8   1   6      214.56      202.11      5.31 o
   9   1   6      109.08      120.66      4.38 o
  10   1   6     2455.62     2470.37     37.99 o
   0   2   6     3001.34     2789.19     41.00 o
   1   2   6     2616.70     2597.94     27.15 o
   2   2   6      395.42      366.56      4.88 o
   3   2   6      211.80      192.29      3.66 o
   4   2   6      658.65      701.60     11.99 o
   5   2   6       11.58        7.97      2.76 o
   6   2   6      734.75      700.30     14.13 o
   7   2   6        0.63       -0.07      1.84 o
   8   2   6     3926.42     3976.29     67.55 o
   9   2   6     1414.36     1322.02     29.58 o
   1   3   6      549.82      611.08      8.59 o
   2   3   6     1673.86     1690.93     17.80 o
   3   3   6        2.90        3.92      1.88 o
   4   3   6      369.93      375.27      9.44 o
   5   3   6       22.35       12.63      3.03 o
   6   3   6      591.23      586.09     16.15 o
   7   3   6     1798.00     1702.53     53.53 o
   0   4   6      779.33      764.47     24.44 o
   1   4   6      787.89      850.06     17.79 o
   2   4   6       62.28       62.20      4.91 o
   3   4   6       70.71       64.44      6.08 o
   1   0   7     4678.27     4351.02     73.47 o
   2   0   7      217.41      213.27      6.63 o
   3   0   7      940.61     1008.94     17.06 o
   4   0   7     5087.18     5126.00     89.85 o
   5   0   7       81.54       62.20      4.60 o
   6   0   7      277.26      296.56      7.43 o
   7   0   7       20.66       25.64      3.80 o
   8   0   7     2911.49     3040.50     54.37 o
   9   0   7     3960.75     3966.41     66.00 o
  10   0   7      645.62      673.92     16.04 o
   0   1   7      967.38      907.01     14.89 o
   1   1   7     9417.11     8629.05    112.62 o
   2   1   7      510.20      491.21      7.19 o
   3   1   7      104.89      101.43      3.05 o
   4   1   7       10.84        9.11      1.55 o
   5   1   7      264.65      237.93      5.00 o
   6   1   7     7760.73     7995.04    100.67 o
   7   1   7      463.52      461.52      8.92 o
   8   1   7     1352.72     1439.11     17.89 o
   9   1   7        1.68        3.40      2.08 o
  10   1   7       15.12       12.71      4.43 o
   1   2   7     2627.34     2351.69     24.61 o
   2   2   7      105.88      114.57      2.90 o
   3   2   7      560.64      602.99      7.34 o
   4   2   7     2979.66     3026.98     31.37 o
   5   2   7       47.04       39.21      1.63 o
   6   2   7      148.08      155.53      8.08 o
   7   2   7       20.97       31.20      6.86 o
   8   2   7     2036.57     2063.61     42.21 o
   9   2   7     2789.63     2667.30     56.56 o
   0   3   7      432.97      438.95     10.45 o
   1   3   7     3819.36     3748.22     46.09 o
   2   3   7      133.37      136.30      3.89 o
   3   3   7       18.82       10.37      2.00 o
   4   3   7       16.28       14.83      3.98 o
   5   3   7      103.43      103.08      6.92 o
   6   3   7     3589.89     3522.65     91.74 o
   7   3   7      220.84      212.44     17.56 o
   1   4   7      742.62      692.25     18.04 o
   2   4   7       55.99       63.51      5.83 o
   0   0   8      154.93      153.28      7.65 o
   1   0   8       84.90       68.50     12.64 o
   2   0   8      107.31       71.60      4.29 o
   3   0   8     9540.01     9536.56    186.33 o
   4   0   8     1203.97     1199.71     22.78 o
   5   0   8      266.66      259.80      9.37 o
   6   0   8      923.58      970.19     17.47 o
   7   0   8     1571.83     1553.68     28.88 o
   8   0   8       10.85       10.96      4.16 o
   9   0   8        1.75        3.00      3.66 o
  10   0   8      541.57      567.52     14.44 o
   1   1   8     7974.71     7340.17     94.94 o
   2   1   8      351.74      353.81      5.94 o
   3   1   8      284.84      249.14      5.16 o
   4   1   8      256.45      234.91      5.24 o
   5   1   8        9.15       15.28      2.46 o
   6   1   8      634.20      643.81      9.07 o
   7   1   8      476.15      502.80      9.28 o
   8   1   8       28.76       36.62      2.81 o
   9   1   8      118.12      119.54      5.72 o
   0   2   8       47.62       53.78      3.54 o
   1   2   8       27.78       25.15      2.25 o
   2   2   8       64.84       61.59      2.49 o
   3   2   8     5933.95     5586.70     70.09 o
   4   2   8      739.00      714.80      8.60 o
   5   2   8      166.74      159.45      3.95 o
   6   2   8      676.58      694.05     14.37 o
   7   2   8     1076.10     1050.63     23.87 o
   8   2   8        5.93        6.34      3.88 o
   1   3   8     3155.04     3018.54     38.32 o
   2   3   8       83.63       87.60      4.51 o
   3   3   8      160.63      166.81      5.45 o
   4   3   8      129.53      129.87      6.90 o
   5   3   8       12.41        6.95      2.97 o
   6   3   8      333.06      311.99     12.74 o
   1   0   9     2086.17     2014.56     34.69 o
   2   0   9      478.93      504.14     12.16 o
   3   0   9    12226.62    12032.30    245.31 o
   4   0   9     1315.49     1399.67     27.19 o
   5   0   9      875.35      822.81     18.77 o
   6   0   9        4.26        3.49      2.93 o
   7   0   9     1173.57     1233.23     22.79 o
   8   0   9       43.43       39.82      5.77 o
   9   0   9       55.37       55.89      7.66 o
   0   1   9       95.62       93.24      5.60 o
   1   1   9        3.15        8.57      2.14 o
   2   1   9       81.23       65.82      3.42 o
   3   1   9      777.15      732.74     11.50 o
   4   1   9      422.51      431.49      7.45 o
   5   1   9    12765.11    13065.74    189.59 o
   6   1   9     1010.33      999.19     14.14 o
   7   1   9      460.83      494.86      9.82 o
   8   1   9        4.62        5.53      2.25 o
   9   1   9        9.15        6.78      2.52 o
   1   2   9     1342.87     1246.79     14.99 o
   2   2   9      303.27      294.91      5.67 o
   3   2   9     7912.39     7228.77    187.17 o
   4   2   9      857.05      865.57     11.54 o
   5   2   9      553.94      549.85      8.39 o
   6   2   9        1.68        2.52      2.49 o
   7   2   9      734.38      736.02     20.76 o
   8   2   9       32.69       28.60      5.14 o
   0   3   9       44.35       45.22      6.05 o
   1   3   9        0.89        2.04      1.69 o
   2   3   9       28.18       26.14      2.57 o
   3   3   9      288.30      282.28      9.05 o
   4   3   9      192.98      204.78      8.42 o
   5   3   9     5998.53     5914.96    192.51 o
   6   3   9      506.36      494.54     18.96 o
   0   0  10      141.34      176.28      9.60 o
   1   0  10       17.47       17.89      3.53 o
   2   0  10      232.56      205.94      9.59 o
   3   0  10     3031.80     2913.58     54.27 o
   4   0  10     2511.34     2462.99     46.66 o
   5   0  10       88.01       68.46      6.32 o
   6   0  10      281.99      280.90     11.12 o
   7   0  10     1003.65      998.64     19.02 o
   8   0  10      518.07      576.11     17.15 o
   9   0  10      370.75      385.41     13.87 o
   1   1  10     2702.04     2571.92     32.37 o
   2   1  10     1346.33     1304.82     18.16 o
   3   1  10       50.28       57.56      3.74 o
   4   1  10      128.55      142.36      5.51 o
   5   1  10      113.72      110.28      5.31 o
   6   1  10       12.69       19.13      3.08 o
   7   1  10      600.20      604.99     11.16 o
   8   1  10       40.03       33.61      6.36 o
   9   1  10       21.90       20.21      4.51 o
   0   2  10       37.42       41.58      4.40 o
   1   2  10        9.40        8.69      2.03 o
   2   2  10      148.44      139.63      4.14 o
   3   2  10     1975.79     1807.82     34.88 o
   4   2  10     1691.59     1661.49     25.87 o
   5   2  10       46.44       38.02      2.35 o
   6   2  10      204.25      212.02      9.09 o
   7   2  10      724.73      677.82     25.05 o
   1   3  10     1207.78     1177.81     16.48 o
   2   3  10      493.77      497.75      7.94 o
   3   3  10       18.98       14.43      2.87 o
   4   3  10       50.97       54.28      5.69 o
   5   3  10       79.89       78.20      7.01 o
   1   0  11      842.42      767.04     19.45 o
   2   0  11      589.72      547.50     13.86 o
   3   0  11     2829.20     2813.60     54.23 o
   4   0  11      720.46      717.19     17.09 o
   5   0  11       14.14       10.37      4.30 o
   6   0  11       41.08       33.69      5.46 o
   7   0  11      298.72      346.33     13.54 o
   8   0  11       43.17       54.78      6.82 o
   0   1  11     1587.33     1597.78     30.25 o
   1   1  11     4182.91     4046.70     52.78 o
   2   1  11      377.62      394.02      8.70 o
   3   1  11       10.62       20.06      3.00 o
   4   1  11       37.84       38.79      3.70 o
   5   1  11      568.48      592.13     11.29 o
   6   1  11     1916.80     1994.68     26.79 o
   7   1  11       91.29       96.83      4.64 o
   8   1  11     1421.67     1483.35     28.33 o
   1   2  11      521.79      466.81      8.21 o
   2   2  11      373.04      359.25      7.87 o
   3   2  11     1908.67     1904.24     28.12 o
   4   2  11      430.12      435.02     11.66 o
   5   2  11        8.57        4.89      2.02 o
   6   2  11       21.71       13.76      4.68 o
   7   2  11      220.84      226.44     10.31 o
   0   3  11      660.26      652.01     20.84 o
   1   3  11     1987.08     1887.57     38.36 o
   2   3  11      263.14      275.57      7.99 o
   3   3  11       10.95       12.14      3.18 o
   4   3  11       22.67       25.04      5.11 o
   0   0  12       15.08       15.38      6.05 o
   1   0  12     1848.81     1780.94     34.38 o
   2   0  12     1148.39     1104.24     23.92 o
   3   0  12       31.88       56.29      6.03 o
   4   0  12      219.39      255.08     10.48 o
   5   0  12       59.82       79.45      7.06 o
   6   0  12      433.07      450.46     15.25 o
   7   0  12      681.29      671.49     17.32 o
   8   0  12     2007.45     2117.51     45.00 o
   1   1  12     2029.72     2131.33     31.11 o
   2   1  12      292.67      303.63      7.94 o
   3   1  12        2.78        4.46      2.44 o
   4   1  12      410.41      395.85      9.44 o
   5   1  12      513.75      513.81     11.80 o
   6   1  12     1068.55     1048.27     18.33 o
   7   1  12      475.97      428.76      9.51 o
   0   2  12       14.43       14.90      4.05 o
   1   2  12     1270.42     1246.59     19.28 o
   2   2  12      731.13      702.83     12.59 o
   3   2  12       18.99       28.90      3.13 o
   4   2  12      165.86      177.31      6.92 o
   5   2  12       41.25       45.02      6.15 o
   6   2  12      282.32      299.30     11.90 o
   1   3  12     1010.18     1029.42     32.11 o
   2   3  12      132.42      138.70      6.47 o
   3   3  12        1.72        2.14      3.38 o
   1   0  13     3565.74     3773.10     75.86 o
   2   0  13      539.07      520.49     15.71 o
   3   0  13       47.02       49.46      6.95 o
   4   0  13      892.46      841.55     23.26 o
   5   0  13      467.29      454.93     17.33 o
   6   0  13       67.51       50.31     23.44 o
   7   0  13      101.30       72.93     12.34 o
   0   1  13     3431.27     3230.70     65.34 o
   1   1  13     1063.17     1084.60     18.96 o
   2   1  13       24.05       21.06      3.88 o
   3   1  13     1052.82     1143.82     19.63 o
   4   1  13      129.49      127.22      6.33 o
   5   1  13       29.27       21.50      4.46 o
   6   1  13      206.03      213.12      7.64 o
   7   1  13     1587.38     1611.41     25.46 o
   1   2  13     2449.85     2510.14     33.88 o
   2   2  13      342.12      325.26     10.00 o
   3   2  13       33.26       32.16      4.22 o
   4   2  13      620.59      611.41     14.70 o
   5   2  13      352.34      351.19     14.16 o
   0   0  14       15.61        9.57      6.44 o
   1   0  14      351.00      353.84     18.04 o
   2   0  14     2020.28     1966.27     41.51 o
   3   0  14      352.36      412.75     15.11 o
   4   0  14       19.87       10.20      7.47 o
   5   0  14     2584.20     2713.19     58.17 o
   6   0  14      358.59      394.14     17.24 o
   1   1  14       59.55       81.38      6.64 o
   2   1  14      130.77      122.00      7.10 o
   3   1  14     1842.51     1855.02     30.19 o
   4   1  14       89.45       69.97      5.97 o
   5   1  14      272.98      302.47      9.88 o
   6   1  14      149.40      143.99      8.16 o
   0   2  14        9.59        4.68      3.53 o
   1   2  14      257.97      246.57      8.47 o
   2   2  14     1466.66     1377.27     22.49 o
   3   2  14      231.37      256.61      8.18 o
   4   2  14       12.11       12.93      3.63 o
   1   0  15        8.00        9.94      5.38 o
   2   0  15      282.99      318.80     14.98 o
   3   0  15       90.99       96.91     13.22 o
   4   0  15       70.60       16.83     11.55 o
   5   0  15      852.99      951.33     29.63 o
   0   1  15      192.54      153.54     10.34 o
   1   1  15       14.65       10.66      3.74 o
   2   1  15       58.03       75.59      5.88 o
   3   1  15      174.75      203.05      9.85 o
   4   1  15     1371.25     1424.17     25.60 o
   5   1  15      359.15      382.11     12.15 o
   1   2  15        9.53       11.94      3.33 o
   2   2  15      196.01      230.06     10.14 o
   0   0  16      282.57      377.07     34.01 o
   1   0  16      657.74      683.20     23.58 o
   2   0  16        5.82        8.25      5.87 o
   3   0  16      147.62      137.36     13.32 o
   4   0  16      406.61      392.55     20.57 o
   1   1  16       94.20       78.64      6.30 o
   2   1  16       21.11        9.34      3.85 o
   3   1  16     2123.27     2278.43     39.31 o
   1   0  17      120.37      175.13     13.08 o
 
